# Supplementary material for: Taxonomic Reference Libraries for Environmental Barcoding: A Best Practice Example from Diatom Research
Source: PLoS One. 2014 Sep 29;9(9):e108793. doi: 10.1371/journal.pone.0108793 (PMC4180937; doi:10.1371/journal.pone.0108793)
Supplement: Appendix S1 — Table of INSDC accessions with strain numbers and references. (XLSX) [file pone.0108793.s001.xlsx]

## Sheet: Tabelle1
INSDC accession	Strain	Taxon (published)	Reference
AJ866992	AMIN	Achnanthidium minutissima	Rimet F, Beszteri B, Berzano M, Masquelier S, Nicot N and Ector L: Phylogeny of Nitzschia based on 18S rDNA sequences. Unpublished
AM502032	AT-196Gel02	Achnanthidium minutissima	Bruder K and Medlin LK: Molecular assessment of phylogenetic relationships in selected species/genera in the Naviculoid diatoms (Bacillariophyta). I. The genus Placoneis. Nova Hedwigia 2007, 85 (3-3): 331-352
AM710499	AT-196Gel02	Achnanthidium minutissima	Bruder K and Medlin LK: Molecular assessment of phylogenetic relationships in selected species/genera in the Naviculoid diatoms (Bacillariophyta). I. The genus Placoneis. Nova Hedwigia 2007, 85 (3-3): 331-352
FR873231	D05_008	Achnanthidium minutissima	Zimmermann J, Jahn R, Gemeinholzer B: Barcoding diatoms: evaluation of the V4 subregion on the 18S rRNA gene, including new primers and protocols. Organisms, Diversity & Evolution 2011, 11 (3):173-192
AB754834	s0822	Amphora arcus	Sato S, NagumoT, Mann DG: Morphology and life history of Amphora commutata (Bacillariophyta) I: The vegetative cell and phylogenetic position. Unpublished
AJ535158	p363	Amphora cf. capitellata	Medlin LK and Kaczmarska I: Evolution of the diatoms:v.morphological and cytological support for the major clades and a taxonomic revision. Unpublished
JQ886459	10S14	Amphora cf. capitellata	Demirel Z and Conk Dalay M: Exploring Marine Resources for Bioactive Compounds: From Discoveryto Sustainable Production and Industrial Applications-MAREX. Unpublished
AM502022	AT-212.06	Amphora cf. fogediana	Bruder K and Medlin LK: Molecular assessment of phylogenetic relationships in selected species/genera in the Naviculoid diatoms (Bacillariophyta). I. The genus Placoneis. Nova Hedwigia 2007, 85 (3-3): 331-355
AM710489	AT-212.06	Amphora cf. fogediana	Bruder K and Medlin LK: Molecular assessment of phylogenetic relationships in selected species/genera in the Naviculoid diatoms (Bacillariophyta). I. The genus Placoneis. Nova Hedwigia 2007, 85 (3-3): 331-355
AJ535147	p386	Amphora cf. proteus	Medlin LK and Kaczmarska I: Evolution of the diatoms:v.morphological and cytological support for the major clades and a taxonomic revision. Unpublished
AY485498	CCAP1008/1	Amphora coffeaeformis	Damste JS, Muyzer ,G, Abbas B, Rampen SW, Masse G, Allard WG, Belt ST, Robert JM, Rowland SJ, Moldowan JM,Barbanti SM, Fago FJ, Denisevich P, Dahl J, Trindade LA, Schouten S: The rise of the rhizosolenid diatoms. Science 2004, 304 (5670): 584-587
FJ002103	C107	Amphora coffeaeformis	Rampen SW, Andersen RA, Abbas BA, Panoto FE, Brink,M Muyzer G, Schouten S, Sinninghe Damste JS: direct submission, unpublished
FR865481	CCAP1001/2	Amphora coffeaeformis	Gachon CMM, Heesch S, Kuepper FC, Dorrell R, Achilles-Day U, Campbell CN, Clarke A, Field J, Proeschold T, Rad-Menendez C, Saxon RG, Veszelovszki A, Gontarek S, Day JG: Barcoding and taxonomic revision of the Culture Collection for Algae and Protozoa (CCAP). Unpublished
HM805019	BA16	Amphora coffeaeformis	Pniewski FF, Friedl T, Latala A: Identification of diatom isolates from the Gulf of Gdansk: testing of species identifications using morphology, 18S rDNA sequencing and DNA barcodes of strains from the Culture Collection of Baltic Algae (CCBA). Oceanological and Hydrobiological Studies 2011, 39: 3-20
HQ912466	UTEXFD75	Amphora coffeaeformis	Theriot EC, Ashworth M, Ruck E, Nakov T, Jansen RK: A preliminary multigene phylogeny of the diatoms (Bacillariophyta): challenges for future research. Plant Ecology and Evolution 2010, 143 (3): 278-296
HQ912602	UTEXFD75	Amphora coffeaeformis	Theriot EC, Ashworth M, Ruck E, Nakov T, Jansen RK: A preliminary multigene phylogeny of the diatoms (Bacillariophyta): challenges for future research. Plant Ecology and Evolution 2010, 143 (3): 278-296
JN162762	IK_MTA94	Amphora coffeaeformis	Macgillivary ML and Kaczmarska I: Survey of the Efficacy of a Short Fragment of the rbcL Gene as a Supplemental DNA Barcode for Diatoms. Journal of Eukaryotic Microbiology 2011, 58 (6): 529-536
JQ081298	CCMP127	Amphora coffeaeformis	Kamp A: Transcriptomics of Amphora coffeaeformis. Unpublished
AB754831	s0992	Amphora copulata	Sato S, NagumoT, Mann DG: Morphology and life history of Amphora commutata (Bacillariophyta) I: The vegetative cell and phylogenetic position. Unpublished
AB754835	s0824	Amphora graeffeana	Sato S, NagumoT, Mann DG: Morphology and life history of Amphora commutata (Bacillariophyta) I: The vegetative cell and phylogenetic position. Unpublished
AM501959	AT-117.10	Amphora libyca	Bruder K and Medlin LK: Molecular assessment of phylogenetic relationships in selected species/genera in the Naviculoid diatoms (Bacillariophyta). I. The genus Placoneis. Nova Hedwigia 2007, 85 (3-3): 331-352
AM710425	AT-117.10	Amphora libyca	Bruder K and Medlin LK: Molecular assessment of phylogenetic relationships in selected species/genera in the Naviculoid diatoms (Bacillariophyta). I. The genus Placoneis. Nova Hedwigia 2007, 85 (3-3): 331-352
JN162763	KCCMP0165	Amphora libyca	Macgillivary ML and Kaczmarska I: Survey of the Efficacy of a Short Fragment of the rbcL Gene as a Supplemental DNA Barcode for Diatoms. Journal of Eukaryotic Microbiology 2011, 58 (6): 529-536
AB754837	s0907	Amphora marina	Sato S, NagumoT, Mann DG: Morphology and life history of Amphora commutata (Bacillariophyta) I: The vegetative cell and phylogenetic position. Unpublished
AJ243061	TSA2	Amphora montana	Beszteri B, Acs E, Makk J, Kovacs G, Marialigeti K, Kiss KT: Phylogeny of six naviculoid diatoms based on 18S rDNA sequences. International Journal of Systematic and Evolutionary Microbiology 2001, 51 ( 4): 1581-1586
JN033246	-	Amphora montana	Yanez RP and Henriquez V: Microalgae taxonomic characterization using 18SrDNA, rbcL and ITS. Unpublished
KC736590	TCC477	Amphora montana	Kermarrec L, Franc A, Rimet F, Chaumeil P, Humbert JF, Bouchez A: Next-generation sequencing to inventory taxonomic diversity ineukaryotic communities: a test for freshwater diatoms. Molecular Ecology Resources 2013, 13 (4): 607-619
KC736615	TCC477	Amphora montana	Kermarrec L, Franc A, Rimet F, Chaumeil P, Humbert JF, Bouchez A: Next-generation sequencing to inventory taxonomic diversity ineukaryotic communities: a test for freshwater diatoms. Molecular Ecology Resources 2013, 13 (4): 607-619
AM501958	AT-105Gel05	Amphora normanii	Bruder K and Medlin LK: Molecular assessment of phylogenetic relationships in selected species/genera in the Naviculoid diatoms (Bacillariophyta). I. The genus Placoneis. Nova Hedwigia 2007, 85 (3-3): 331-355
AM710424	AT-105Gel05	Amphora normanii	Bruder K and Medlin LK: Molecular assessment of phylogenetic relationships in selected species/genera in the Naviculoid diatoms (Bacillariophyta). I. The genus Placoneis. Nova Hedwigia 2007, 85 (3-3): 331-355
AM501960	AT-117.11	Amphora pediculus	Bruder K and Medlin LK: Molecular assessment of phylogenetic relationships in selected species/genera in the Naviculoid diatoms (Bacillariophyta). I. The genus Placoneis. Nova Hedwigia 2007, 85 (3-3): 331-352
AM710426	AT-117.11	Amphora pediculus	Bruder K and Medlin LK: Molecular assessment of phylogenetic relationships in selected species/genera in the Naviculoid diatoms (Bacillariophyta). I. The genus Placoneis. Nova Hedwigia 2007, 85 (3-3): 331-352
HQ912403	L1030	Amphora pediculus	Ruck EC and Theriot EC:Origin and evolution of the canal raphe system in diatoms. Protist 2011, 162 (5): 723-737
AB183590	MBIC10098	Amphora sp.	Sekiguchi H, Atsumi M, Dobashi S, Kurano N: MBIC microalgal collection. Unpublished
AB754830	s0916	Amphora sp.	Sato S, NagumoT, Mann DG: Morphology and life history of Amphora commutata (Bacillariophyta) I: The vegetative cell and phylogenetic position. Unpublished
AB754838	s0915	Amphora sp.	Sato S, NagumoT, Mann DG: Morphology and life history of Amphora commutata (Bacillariophyta) I: The vegetative cell and phylogenetic position. Unpublished
AM501957	AT-221.04	Amphora sp.	Bruder K and Medlin LK: Molecular assessment of phylogenetic relationships in selected species/genera in the Naviculoid diatoms (Bacillariophyta). I. The genus Placoneis. Nova Hedwigia 2007, 85 (3-3): 331-355
AM710511	AT-221.04	Amphora sp.	Bruder K and Medlin LK: Molecular assessment of phylogenetic relationships in selected species/genera in the Naviculoid diatoms (Bacillariophyta). I. The genus Placoneis. Nova Hedwigia 2007, 85 (3-3): 331-355
AY485451	AuricN7	Amphora sp.	Damste JS, Muyzer ,G, Abbas B, Rampen SW, Masse G, Allard WG, Belt ST, Robert JM, Rowland SJ, Moldowan JM,Barbanti SM, Fago FJ, Denisevich P, Dahl J, Trindade LA, Schouten S: The rise of the rhizosolenid diatoms. Science 2004, 304 (5670): 584-587
FJ002132	C10	Amphora sp.	Rampen SW, Andersen RA, Abbas BA, Panoto FE, Brink,M Muyzer G, Schouten S, Sinninghe Damste JS: direct submission, unpublished
JF834543	PP-2011	Amphora sp.	Peng P: Morphological and Biological Molecular Identification of a Benthic Marine Diatom from Xisha Islands. Unpublished
JQ240485	CCMP2378	Amphora sp.	Raymond J: Arctic and Antarctic sea ice diatoms that make ice-binding proteins. Unpublished
JQ885983	MS2012	Amphora sp.	Sun M, Bao SX, Huang HQ: direct submission, unpublished
KF051061	RS-2013	Amphora sp.	Sugapriya R, Srisudha S, Gunasekaran P: Characterization of hydrocarbons from freshwater diatoms. Unpublished
KF360814	1150	Amphora sp.	Duong TV and Nowak E: Lipid accumulation of microalgae collected from south east of Queensland - Australia. Unpublished
AB754836	s0876	Ampora commutata	Sato S, NagumoT, Mann DG: Morphology and life history of Amphora commutata (Bacillariophyta) I: The vegetative cell and phylogenetic position. Unpublished
AM501954	AT-177.07	Caloneis amphisbaena	Bruder K and Medlin LK: Molecular assessment of phylogenetic relationships in selected species/genera in the Naviculoid diatoms (Bacillariophyta). I. The genus Placoneis. Nova Hedwigia 2007, 85 (3-3): 331-352
AM710507	AT-177.08	Caloneis amphisbaena	Bruder K and Medlin LK: Molecular assessment of phylogenetic relationships in selected species/genera in the Naviculoid diatoms (Bacillariophyta). I. The genus Placoneis. Nova Hedwigia 2007, 85 (3-3): 331-352
JN 418663	Cal890TM	Caloneis silicula	Souffreau C, Verbruggen H, Wolfe AP, Vanormelingen P,Siver PA, Cox EJ, Mann DG, Vijver BV, Sabbe K, Vyverman W: A time-calibrated multi-gene phylogeny of the diatom genus Pinnularia. Molecular Phylogenetics and Evolution 2011, 61 (3): 866-880
JN418593	Cal890TM	Caloneis silicula	Souffreau C, Verbruggen H, Wolfe AP, Vanormelingen P,Siver PA, Cox EJ, Mann DG, Vijver BV, Sabbe K, Vyverman W: A time-calibrated multi-gene phylogeny of the diatom genus Pinnularia. Molecular Phylogenetics and Evolution 2011, 61 (3): 866-879
AM502010	AT-212.07	Cocconeis pediculus	Bruder K and Medlin LK: Molecular assessment of phylogenetic relationships in selected species/genera in the Naviculoid diatoms (Bacillariophyta). I. The genus Placoneis. Nova Hedwigia 2007, 85 (3-3): 331-352
AM710477	AT-212.07	Cocconeis pediculus	Bruder K and Medlin LK: Molecular assessment of phylogenetic relationships in selected species/genera in the Naviculoid diatoms (Bacillariophyta). I. The genus Placoneis. Nova Hedwigia 2007, 85 (3-3): 331-352
FR873235	LuCoc03	Cocconeis pediculus	Zimmermann J, Jahn R, Gemeinholzer B: Barcoding diatoms: evaluation of the V4 subregion on the 18S rRNA gene, including new primers and protocols. Organisms, Diversity & Evolution 2011, 11 (3):173-193
AM502013	AT-212.Gel11	Cocconeis placentula	Bruder K and Medlin LK: Molecular assessment of phylogenetic relationships in selected species/genera in the Naviculoid diatoms (Bacillariophyta). I. The genus Placoneis. Nova Hedwigia 2007, 85 (3-3): 331-352
AM710480	AT-212.Gel11	Cocconeis placentula	Bruder K and Medlin LK: Molecular assessment of phylogenetic relationships in selected species/genera in the Naviculoid diatoms (Bacillariophyta). I. The genus Placoneis. Nova Hedwigia 2007, 85 (3-3): 331-352
FR873237	D17_011	Cocconeis placentula	Zimmermann J, Jahn R, Gemeinholzer B: Barcoding diatoms: evaluation of the V4 subregion on the 18S rRNA gene, including new primers and protocols. Organisms, Diversity & Evolution 2011, 11 (3):173-194
FR873239	WiCoc01	Cocconeis placentula	Zimmermann J, Jahn R, Gemeinholzer B: Barcoding diatoms: evaluation of the V4 subregion on the 18S rRNA gene, including new primers and protocols. Organisms, Diversity & Evolution 2011, 11 (3):173-195
HQ912456	UTEXFD23	Cocconeis placentula	Ruck EC and Theriot EC:Origin and evolution of the canal raphe system in diatoms. Protist 2011, 162 (5): 723-737
HQ912592	UTEXFD23	Cocconeis placentula	Ruck EC and Theriot EC:Origin and evolution of the canal raphe system in diatoms. Protist 2011, 162 (5): 723-737
KC736616	TCC501	Cocconeis placentula	Kermarrec L, Franc A, Rimet F, Chaumeil P, Humbert JF, Bouchez A: Next-generation sequencing to inventory taxonomic diversity ineukaryotic communities: a test for freshwater diatoms. Molecular Ecology Resources 2013, 13 (4): 607-619
KC736951	TCC501	Cocconeis placentula	Kermarrec L, Franc A, Rimet F, Chaumeil P, Humbert JF, Bouchez A: Next-generation sequencing to inventory taxonomic diversity ineukaryotic communities: a test for freshwater diatoms. Molecular Ecology Resources 2013, 13 (4): 607-619
HQ912445	UTEXFD35	Craticula cuspidata	Ruck EC and Theriot EC:Origin and evolution of the canal raphe system in diatoms. Protist 2011, 162 (5): 723-737
HQ912581	UTEXFD35	Craticula cuspidata	Ruck EC and Theriot EC:Origin and evolution of the canal raphe system in diatoms. Protist 2011, 162 (5): 723-737
AJ243063	SNA15	Eolimna minima	Beszteri B, Acs E, Makk J, Kovacs G, Marialigeti K, Kiss KT: Phylogeny of six naviculoid diatoms based on 18S rDNA sequences. International Journal of Systematic and Evolutionary Microbiology 2001, 51 ( 4): 1581-1586
AM501962	AT-70Gel18	Eolimna minima	Bruder K and Medlin LK: Molecular assessment of phylogenetic relationships in selected species/genera in the Naviculoid diatoms (Bacillariophyta). I. The genus Placoneis. Nova Hedwigia 2007, 85 (3-3): 331-352
AM710427	AT-70Gel18	Eolimna minima	Bruder K and Medlin LK: Molecular assessment of phylogenetic relationships in selected species/genera in the Naviculoid diatoms (Bacillariophyta). I. The genus Placoneis. Nova Hedwigia 2007, 85 (3-3): 331-353
AB754832	s0314	Halamphora cf. fluminensis	Sato S, NagumoT, Mann DG: Morphology and life history of Amphora commutata (Bacillariophyta) I: The vegetative cell and phylogenetic position. Unpublished
AB754833	s0028	Halamphora sp.	Sato S, NagumoT, Mann DG: Morphology and life history of Amphora commutata (Bacillariophyta) I: The vegetative cell and phylogenetic position. Unpublished
AM501968	AT-115Gel07	Mayamaea atomus var. atomus	Bruder K and Medlin LK: Molecular assessment of phylogenetic relationships in selected species/genera in the Naviculoid diatoms (Bacillariophyta). I. The genus Placoneis. Nova Hedwigia 2007, 85 (3-3): 331-352
AM710434	AT-115Gel07	Mayamaea atomus var. atomus	Bruder K and Medlin LK: Molecular assessment of phylogenetic relationships in selected species/genera in the Naviculoid diatoms (Bacillariophyta). I. The genus Placoneis. Nova Hedwigia 2007, 85 (3-3): 331-353
AM710510	AT-199Gel01	Mayamaea atomus var. atomus	Bruder K and Medlin LK: Molecular assessment of phylogenetic relationships in selected species/genera in the Naviculoid diatoms (Bacillariophyta). I. The genus Placoneis. Nova Hedwigia 2007, 85 (3-3): 331-354
AM501969	AT-101Gel04	Mayamaea atomus var. permitis	Bruder K and Medlin LK: Molecular assessment of phylogenetic relationships in selected species/genera in the Naviculoid diatoms (Bacillariophyta). I. The genus Placoneis. Nova Hedwigia 2007, 85 (3-3): 331-355
AM710435	AT-101Gel04	Mayamaea atomus var. permitis	Bruder K and Medlin LK: Molecular assessment of phylogenetic relationships in selected species/genera in the Naviculoid diatoms (Bacillariophyta). I. The genus Placoneis. Nova Hedwigia 2007, 85 (3-3): 331-356
JN418600	Wes2f	Mayamaea atomus var. permitis	Souffreau C, Verbruggen H, Wolfe AP, Vanormelingen P,Siver PA, Cox EJ, Mann DG, Vijver BV, Sabbe K, Vyverman W: A time-calibrated multi-gene phylogeny of the diatom genus Pinnularia. Molecular Phylogenetics and Evolution 2011, 61 (3): 866-879
JN418670	Wes2f	Mayamaea atomus var. permitis	Souffreau C, Verbruggen H, Wolfe AP, Vanormelingen P,Siver PA, Cox EJ, Mann DG, Vijver BV, Sabbe K, Vyverman W: A time-calibrated multi-gene phylogeny of the diatom genus Pinnularia. Molecular Phylogenetics and Evolution 2011, 61 (3): 866-879
JN418670	Wes2f	Mayamaea atomus var. permitis	Souffreau C, Verbruggen H, Wolfe AP, Vanormelingen P,Siver PA, Cox EJ, Mann DG, Vijver BV, Sabbe K, Vyverman W: A time-calibrated multi-gene phylogeny of the diatom genus Pinnularia. Molecular Phylogenetics and Evolution 2011, 61 (3): 866-879
KF959641	TCC366	Mayamaea fossalis var. fossalis	Larras F, Keck F, Montuelle B, Bouchez A, Rimet F: Linking diatom sensitivity to herbicide to phylogeny: A step forward for biomonitoring? Environmental Science & Technology 2014, 48 (3): 1921-1930
KF959655	TCC366	Mayamaea fossalis var. fossalis	Larras F, Keck F, Montuelle B, Bouchez A, Rimet F: Linking diatom sensitivity to herbicide to phylogeny: A step forward for biomonitoring? Environmental Science & Technology 2014, 48 (3): 1921-1930
KC736600	TCC540	Mayamaea permitis	Kermarrec L, Franc A, Rimet F, Chaumeil P, Humbert JF, Bouchez A: Next-generation sequencing to inventory taxonomic diversity ineukaryotic communities: a test for freshwater diatoms. Molecular Ecology Resources 2013, 13 (4): 607-619
KC736630	TCC540	Mayamaea permitis	Kermarrec L, Franc A, Rimet F, Chaumeil P, Humbert JF, Bouchez A: Next-generation sequencing to inventory taxonomic diversity ineukaryotic communities: a test for freshwater diatoms. Molecular Ecology Resources 2013, 13 (4): 607-619
AM501973	AT-114Gel08c	Navicula cryptocephala	Bruder K and Medlin LK: Molecular assessment of phylogenetic relationships in selected species/genera in the Naviculoid diatoms (Bacillariophyta). I. The genus Placoneis. Nova Hedwigia 2007, 85 (3-3): 331-355
AM501996	AT-176Gel05	Navicula cryptocephala	Bruder K and Medlin LK: Molecular assessment of phylogenetic relationships in selected species/genera in the Naviculoid diatoms (Bacillariophyta). I. The genus Placoneis. Nova Hedwigia 2007, 85 (3-3): 331-354
AM710439	AT-114Gel08c	Navicula cryptocephala	Bruder K and Medlin LK: Molecular assessment of phylogenetic relationships in selected species/genera in the Naviculoid diatoms (Bacillariophyta). I. The genus Placoneis. Nova Hedwigia 2007, 85 (3-3): 331-355
AM710463	AT-176Gel05	Navicula cryptocephala	Bruder K and Medlin LK: Molecular assessment of phylogenetic relationships in selected species/genera in the Naviculoid diatoms (Bacillariophyta). I. The genus Placoneis. Nova Hedwigia 2007, 85 (3-3): 331-355
HQ337543	CCMP2519	Navicula cryptocephala	Theriot EC, Ashworth M, Ruck E, Nakov T, Jansen RK: A preliminary multigene phylogeny of the diatoms (Bacillariophyta): challenges for future research. Plant Ecology and Evolution 2010, 143 (3): 278-296
HQ912467	UTEXFD109	Navicula cryptocephala	Theriot EC, Ashworth M, Ruck E, Nakov T, Jansen RK: A preliminary multigene phylogeny of the diatoms (Bacillariophyta): challenges for future research. Plant Ecology and Evolution 2010, 143 (3): 278-296
HQ912603	UTEX FD109	Navicula cryptocephala	Theriot EC, Ashworth M, Ruck E, Nakov T, Jansen RK: A preliminary multigene phylogeny of the diatoms (Bacillariophyta): challenges for future research. Plant Ecology and Evolution 2010, 143 (3): 278-296
KC736601	TCC515	Navicula cryptocephala	Kermarrec L, Franc A, Rimet F, Chaumeil P, Humbert JF, Bouchez A: Next-generation sequencing to inventory taxonomic diversity ineukaryotic communities: a test for freshwater diatoms. Molecular Ecology Resources 2013, 13 (4): 607-619
KC736631	TCC515	Navicula cryptocephala	Kermarrec L, Franc A, Rimet F, Chaumeil P, Humbert JF, Bouchez A: Next-generation sequencing to inventory taxonomic diversity ineukaryotic communities: a test for freshwater diatoms. Molecular Ecology Resources 2013, 13 (4): 607-619
AM502011	AT-212Gel01	Navicula cryptotenella	Bruder K and Medlin LK: Molecular assessment of phylogenetic relationships in selected species/genera in the Naviculoid diatoms (Bacillariophyta). I. The genus Placoneis. Nova Hedwigia 2007, 85 (3-3): 331-354
AM502015	AT-210Gel05	Navicula cryptotenella	Bruder K and Medlin LK: Molecular assessment of phylogenetic relationships in selected species/genera in the Naviculoid diatoms (Bacillariophyta). I. The genus Placoneis. Nova Hedwigia 2007, 85 (3-3): 331-354
AM502029	AT-202Gel03	Navicula cryptotenella	Bruder K and Medlin LK: Molecular assessment of phylogenetic relationships in selected species/genera in the Naviculoid diatoms (Bacillariophyta). I. The genus Placoneis. Nova Hedwigia 2007, 85 (3-3): 331-354
AM710478	AT-212Gel01	Navicula cryptotenella	Bruder K and Medlin LK: Molecular assessment of phylogenetic relationships in selected species/genera in the Naviculoid diatoms (Bacillariophyta). I. The genus Placoneis. Nova Hedwigia 2007, 85 (3-3): 331-354
AM710482	AT-210Gel05	Navicula cryptotenella	Bruder K and Medlin LK: Molecular assessment of phylogenetic relationships in selected species/genera in the Naviculoid diatoms (Bacillariophyta). I. The genus Placoneis. Nova Hedwigia 2007, 85 (3-3): 331-354
AM710496	AT-202Gel03	Navicula cryptotenella	Bruder K and Medlin LK: Molecular assessment of phylogenetic relationships in selected species/genera in the Naviculoid diatoms (Bacillariophyta). I. The genus Placoneis. Nova Hedwigia 2007, 85 (3-3): 331-354
AM501974	AT-117Gel05	Navicula gregaria	Bruder K and Medlin LK: Molecular assessment of phylogenetic relationships in selected species/genera in the Naviculoid diatoms (Bacillariophyta). I. The genus Placoneis. Nova Hedwigia 2007, 85 (3-3): 331-355
AM710440	AT-117Gel05	Navicula gregaria	Bruder K and Medlin LK: Molecular assessment of phylogenetic relationships in selected species/genera in the Naviculoid diatoms (Bacillariophyta). I. The genus Placoneis. Nova Hedwigia 2007, 85 (3-3): 331-355
FR873252	D08_002	Navicula gregaria	Zimmermann J, Jahn R, Gemeinholzer B: Barcoding diatoms: evaluation of the V4 subregion on the 18S rRNA gene, including new primers and protocols. Organisms, Diversity & Evolution 2011, 11 (3):173-195
HM805037	BA102	Navicula gregaria	Creach V, Ernst A, Sabbe K, Vanelslander B, Vyverman W, Stal LJ: Using quantitative PCR to determine the distribution of a semicryptic benthic diatom, Navicula phyllepta (Bacillariophyceae). Journal of Phycology 2006, 42 (5): 1142-1154
HM449712	-	Navicula minima	Kim Tiam S, Feurtet-Mazel A, Delmas F, Mazzella N, Morin S, Daffe G, Gonzalez P: Development of q-PCR approaches to assess water quality: effects of cadmium on gene expression of the diatom Eolimna minima. Water Resources 2012, 46 (4): 934-942
AM501972	AT-114Gel06	Navicula radiosa	Bruder K and Medlin LK: Molecular assessment of phylogenetic relationships in selected species/genera in the Naviculoid diatoms (Bacillariophyta). I. The genus Placoneis. Nova Hedwigia 2007, 85 (3-3): 331-355
AM502027	AT-200.04	Navicula radiosa	Bruder K and Medlin LK: Molecular assessment of phylogenetic relationships in selected species/genera in the Naviculoid diatoms (Bacillariophyta). I. The genus Placoneis. Nova Hedwigia 2007, 85 (3-3): 331-355
AM502034	AT-205.02b	Navicula radiosa	Bruder K and Medlin LK: Molecular assessment of phylogenetic relationships in selected species/genera in the Naviculoid diatoms (Bacillariophyta). I. The genus Placoneis. Nova Hedwigia 2007, 85 (3-3): 331-355
AM710438	AT-114Gel06	Navicula radiosa	Bruder K and Medlin LK: Molecular assessment of phylogenetic relationships in selected species/genera in the Naviculoid diatoms (Bacillariophyta). I. The genus Placoneis. Nova Hedwigia 2007, 85 (3-3): 331-355
AM710494	AT-200.04	Navicula radiosa	Bruder K and Medlin LK: Molecular assessment of phylogenetic relationships in selected species/genera in the Naviculoid diatoms (Bacillariophyta). I. The genus Placoneis. Nova Hedwigia 2007, 85 (3-3): 331-355
AM710501	AT-205.02b	Navicula radiosa	Bruder K and Medlin LK: Molecular assessment of phylogenetic relationships in selected species/genera in the Naviculoid diatoms (Bacillariophyta). I. The genus Placoneis. Nova Hedwigia 2007, 85 (3-3): 331-355
AM502028	AT-202.01	Navicula tripunctata	Bruder K and Medlin LK: Molecular assessment of phylogenetic relationships in selected species/genera in the Naviculoid diatoms (Bacillariophyta). I. The genus Placoneis. Nova Hedwigia 2007, 85 (3-3): 331-355
AM710495	AT-202.01	Navicula tripunctata	Bruder K and Medlin LK: Molecular assessment of phylogenetic relationships in selected species/genera in the Naviculoid diatoms (Bacillariophyta). I. The genus Placoneis. Nova Hedwigia 2007, 85 (3-3): 331-355
JN418596	Pin706F	Pinnularia neglectiformis	Souffreau C, Verbruggen H, Wolfe AP, Vanormelingen P,Siver PA, Cox EJ, Mann DG, Vijver BV, Sabbe K, Vyverman W: A time-calibrated multi-gene phylogeny of the diatom genus Pinnularia. Molecular Phylogenetics and Evolution 2011, 61 (3): 866-880
JN418666	Pin706F	Pinnularia neglectiformis	Souffreau C, Verbruggen H, Wolfe AP, Vanormelingen P,Siver PA, Cox EJ, Mann DG, Vijver BV, Sabbe K, Vyverman W: A time-calibrated multi-gene phylogeny of the diatom genus Pinnularia. Molecular Phylogenetics and Evolution 2011, 61 (3): 866-881
JN418571	Tor1a	Pinnularia neomajor	Souffreau C, Verbruggen H, Wolfe AP, Vanormelingen P,Siver PA, Cox EJ, Mann DG, Vijver BV, Sabbe K, Vyverman W: A time-calibrated multi-gene phylogeny of the diatom genus Pinnularia. Molecular Phylogenetics and Evolution 2011, 61 (3): 866-879
JN418585	Corsea2	Pinnularia neomajor	Souffreau C, Verbruggen H, Wolfe AP, Vanormelingen P,Siver PA, Cox EJ, Mann DG, Vijver BV, Sabbe K, Vyverman W: A time-calibrated multi-gene phylogeny of the diatom genus Pinnularia. Molecular Phylogenetics and Evolution 2011, 61 (3): 866-879
JN418641	Tor1a	Pinnularia neomajor	Souffreau C, Verbruggen H, Wolfe AP, Vanormelingen P,Siver PA, Cox EJ, Mann DG, Vijver BV, Sabbe K, Vyverman W: A time-calibrated multi-gene phylogeny of the diatom genus Pinnularia. Molecular Phylogenetics and Evolution 2011, 61 (3): 866-879
JN418655	Corsea2	Pinnularia neomajor	Souffreau C, Verbruggen H, Wolfe AP, Vanormelingen P,Siver PA, Cox EJ, Mann DG, Vijver BV, Sabbe K, Vyverman W: A time-calibrated multi-gene phylogeny of the diatom genus Pinnularia. Molecular Phylogenetics and Evolution 2011, 61 (3): 866-879
JN418584	Corsea10	Pinnularia subcommutata var. non-fasciata	Souffreau C, Verbruggen H, Wolfe AP, Vanormelingen P,Siver PA, Cox EJ, Mann DG, Vijver BV, Sabbe K, Vyverman W: A time-calibrated multi-gene phylogeny of the diatom genus Pinnularia. Molecular Phylogenetics and Evolution 2011, 61 (3): 866-879
JN418654	Corsea10	Pinnularia subcommutata var. non-fasciata	Souffreau C, Verbruggen H, Wolfe AP, Vanormelingen P,Siver PA, Cox EJ, Mann DG, Vijver BV, Sabbe K, Vyverman W: A time-calibrated multi-gene phylogeny of the diatom genus Pinnularia. Molecular Phylogenetics and Evolution 2011, 61 (3): 866-879
AM501985	AT-70.10	Pinnularia viridiformis	Bruder K and Medlin LK: Molecular assessment of phylogenetic relationships in selected species/genera in the Naviculoid diatoms (Bacillariophyta). I. The genus Placoneis. Nova Hedwigia 2007, 85 (3-3): 331-355
AM710451	AT-70.10	Pinnularia viridiformis	Bruder K and Medlin LK: Molecular assessment of phylogenetic relationships in selected species/genera in the Naviculoid diatoms (Bacillariophyta). I. The genus Placoneis. Nova Hedwigia 2007, 85 (3-3): 331-355
AM743108	L1716	Pinnularia viridiformis	Ciniglia C, Cennamo P, De Stefano M, Pinto G, Caputo P, Pollio A: Pinnularia obscura Krasske (Bacillariophyceae, Bacillariophyta) from acidic environments: characterization and comparison with other acid-tolerant Pinnularia species. Unpublished
JN418574	Enc2a	Pinnularia viridiformis	Souffreau C, Verbruggen H, Wolfe AP, Vanormelingen P,Siver PA, Cox EJ, Mann DG, Vijver BV, Sabbe K, Vyverman W: A time-calibrated multi-gene phylogeny of the diatom genus Pinnularia. Molecular Phylogenetics and Evolution 2011, 61 (3): 866-879
JN418589	Pin870MG	Pinnularia viridiformis	Souffreau C, Verbruggen H, Wolfe AP, Vanormelingen P,Siver PA, Cox EJ, Mann DG, Vijver BV, Sabbe K, Vyverman W: A time-calibrated multi-gene phylogeny of the diatom genus Pinnularia. Molecular Phylogenetics and Evolution 2011, 61 (3): 866-879
JN418644	Enc2a	Pinnularia viridiformis	Souffreau C, Verbruggen H, Wolfe AP, Vanormelingen P,Siver PA, Cox EJ, Mann DG, Vijver BV, Sabbe K, Vyverman W: A time-calibrated multi-gene phylogeny of the diatom genus Pinnularia. Molecular Phylogenetics and Evolution 2011, 61 (3): 866-879
JN418659	Pin870MG	Pinnularia viridiformis	Souffreau C, Verbruggen H, Wolfe AP, Vanormelingen P,Siver PA, Cox EJ, Mann DG, Vijver BV, Sabbe K, Vyverman W: A time-calibrated multi-gene phylogeny of the diatom genus Pinnularia. Molecular Phylogenetics and Evolution 2011, 61 (3): 866-879
AJ535189	L1249	Planothidium lanceolatum	Medlin LK and Kaczmarska I: Evolution of the diatoms:v.morphological and cytological support for the major clades and a taxonomic revision. Unpublished
JQ610173	LCR-S2-1-1	Planothidium lanceolatum	Novis PM, Braidwood J, Kilroy C: Small diatoms (Bacillariophyta) in cultures from the Styx River, New Zealand, including descriptions of three new species. Phytotaxa 2012, 64: 11-45
JQ610164	LCR-S18-1-1	Planothidium sp.	Novis PM, Braidwood J, Kilroy C: Small diatoms (Bacillariophyta) in cultures from the Styx River, New Zealand, including descriptions of three new species. Phytotaxa 2012, 64: 11-45
JQ610172	LCR-S18-1-1	Planothidium sp.	Novis PM, Braidwood J, Kilroy C: Small diatoms (Bacillariophyta) in cultures from the Styx River, New Zealand, including descriptions of three new species. Phytotaxa 2012, 64: 11-46
EF143266	Bel2	Sellaphora pupula	Evans KM, Wortley AH, Simpson GE, Chepurnov VA, Mann DG: A molecular systematic approach to explore diversity within the Sellaphora pupula species complex (Bacillariophyta). Journal of Phycology 2008, 44 (1): 215-232
EF143317	Aus4	Sellaphora pupula	Evans KM, Wortley AH, Simpson GE, Chepurnov VA, Mann DG: A molecular systematic approach to explore diversity within the Sellaphora pupula species complex (Bacillariophyta). Journal of Phycology 2008, 44 (1): 215-234
EF151973	Bel2	Sellaphora pupula	Evans KM, Wortley AH, Simpson GE, Chepurnov VA, Mann DG: A molecular systematic approach to explore diversity within the Sellaphora pupula species complex (Bacillariophyta). Journal of Phycology 2008, 44 (1): 215-231
EF151983	Aus4	Sellaphora pupula	Evans KM, Wortley AH, Simpson GE, Chepurnov VA, Mann DG: A molecular systematic approach to explore diversity within the Sellaphora pupula species complex (Bacillariophyta). Journal of Phycology 2008, 44 (1): 215-233
EF143280	TM37	Sellaphora seminulum	Evans KM, Wortley AH, Simpson GE, Chepurnov VA, Mann DG: A molecular systematic approach to explore diversity within the Sellaphora pupula species complex (Bacillariophyta). Journal of Phycology 2008, 44 (1): 215-234
EF151967	TM37	Sellaphora seminulum	Evans KM, Wortley AH, Simpson GE, Chepurnov VA, Mann DG: A molecular systematic approach to explore diversity within the Sellaphora pupula species complex (Bacillariophyta). Journal of Phycology 2008, 44 (1): 215-234
KC736613	TCC461	Sellaphora seminulum	Kermarrec L, Franc A, Rimet F, Chaumeil P, Humbert JF, Bouchez A: Next-generation sequencing to inventory taxonomic diversity ineukaryotic communities: a test for freshwater diatoms. Molecular Ecology Resources 2013, 13 (4): 607-619
KC736642	TCC461	Sellaphora seminulum	Kermarrec L, Franc A, Rimet F, Chaumeil P, Humbert JF, Bouchez A: Next-generation sequencing to inventory taxonomic diversity ineukaryotic communities: a test for freshwater diatoms. Molecular Ecology Resources 2013, 13 (4): 607-619
HQ912443	UTEXFD51	Stauroneis acuta	Theriot EC, Ashworth M, Ruck E, Nakov T, Jansen RK: A preliminary multigene phylogeny of the diatoms (Bacillariophyta): challenges for future research. Plant Ecology and Evolution 2010, 143 (3): 278-296
HQ912579	UTEXFD51	Stauroneis acuta	Theriot EC, Ashworth M, Ruck E, Nakov T, Jansen RK: A preliminary multigene phylogeny of the diatoms (Bacillariophyta): challenges for future research. Plant Ecology and Evolution 2010, 143 (3): 278-296
AM502008	AT-160Gel11	Stauroneis anceps	Bruder K and Medlin LK: Molecular assessment of phylogenetic relationships in selected species/genera in the Naviculoid diatoms (Bacillariophyta). I. The genus Placoneis. Nova Hedwigia 2007, 85 (3-3): 331-356
AM710475	AT-160Gel12	Stauroneis anceps	Bruder K and Medlin LK: Molecular assessment of phylogenetic relationships in selected species/genera in the Naviculoid diatoms (Bacillariophyta). I. The genus Placoneis. Nova Hedwigia 2007, 85 (3-3): 331-357
AY485521	CCMP1120	Stauroneis constricta	Damste JS, Muyzer ,G, Abbas B, Rampen SW, Masse G, Allard WG, Belt ST, Robert JM, Rowland SJ, Moldowan JM,Barbanti SM, Fago FJ, Denisevich P, Dahl J, Trindade LA, Schouten S: The rise of the rhizosolenid diatoms. Science 2004, 304 (5670): 584-587
FJ002739	C51	Stauroneis constricta	Rampen SW, Andersen RA, Abbas BA, Panoto FE, Brink,M Muyzer G, Schouten S, Sinninghe Damste JS: direct submission, unpublished
JN162824	IK_MTA362	Stauroneis constricta	Macgillivary ML and Kaczmarska I: Survey of the Efficacy of a Short Fragment of the rbcL Gene as a Supplemental DNA Barcode for Diatoms. Journal of Eukaryotic Microbiology 2011, 58 (6): 529-536
AM501988	AT-117Gel17	Stauroneis gracilior	Bruder K and Medlin LK: Molecular assessment of phylogenetic relationships in selected species/genera in the Naviculoid diatoms (Bacillariophyta). I. The genus Placoneis. Nova Hedwigia 2007, 85 (3-3): 331-355
AM710454	AT-117Gel17	Stauroneis gracilior	Bruder K and Medlin LK: Molecular assessment of phylogenetic relationships in selected species/genera in the Naviculoid diatoms (Bacillariophyta). I. The genus Placoneis. Nova Hedwigia 2007, 85 (3-3): 331-355
AM501990	AT-70.12	Stauroneis kriegeri	Bruder K and Medlin LK: Molecular assessment of phylogenetic relationships in selected species/genera in the Naviculoid diatoms (Bacillariophyta). I. The genus Placoneis. Nova Hedwigia 2007, 85 (3-3): 331-354
AM502037	AT-101.02	Stauroneis kriegeri	Bruder K and Medlin LK: Molecular assessment of phylogenetic relationships in selected species/genera in the Naviculoid diatoms (Bacillariophyta). I. The genus Placoneis. Nova Hedwigia 2007, 85 (3-3): 331-354
AM710456	AT-70.12	Stauroneis kriegeri	Bruder K and Medlin LK: Molecular assessment of phylogenetic relationships in selected species/genera in the Naviculoid diatoms (Bacillariophyta). I. The genus Placoneis. Nova Hedwigia 2007, 85 (3-3): 331-354
AM710504	AT-117Gel05	Stauroneis kriegeri	Bruder K and Medlin LK: Molecular assessment of phylogenetic relationships in selected species/genera in the Naviculoid diatoms (Bacillariophyta). I. The genus Placoneis. Nova Hedwigia 2007, 85 (3-3): 331-355
AM710505	AT-101.02	Stauroneis kriegeri	Bruder K and Medlin LK: Molecular assessment of phylogenetic relationships in selected species/genera in the Naviculoid diatoms (Bacillariophyta). I. The genus Placoneis. Nova Hedwigia 2007, 85 (3-3): 331-354
AM501987	AT-117.04	Stauroneis phoenicenteron	Bruder K and Medlin LK: Molecular assessment of phylogenetic relationships in selected species/genera in the Naviculoid diatoms (Bacillariophyta). I. The genus Placoneis. Nova Hedwigia 2007, 85 (3-3): 331-355
AM502031	AT-182.07	Stauroneis phoenicenteron	Bruder K and Medlin LK: Molecular assessment of phylogenetic relationships in selected species/genera in the Naviculoid diatoms (Bacillariophyta). I. The genus Placoneis. Nova Hedwigia 2007, 85 (3-3): 331-355
AM710453	AT-117.04	Stauroneis phoenicenteron	Bruder K and Medlin LK: Molecular assessment of phylogenetic relationships in selected species/genera in the Naviculoid diatoms (Bacillariophyta). I. The genus Placoneis. Nova Hedwigia 2007, 85 (3-3): 331-355
AM710498	AT-182.07	Stauroneis phoenicenteron	Bruder K and Medlin LK: Molecular assessment of phylogenetic relationships in selected species/genera in the Naviculoid diatoms (Bacillariophyta). I. The genus Placoneis. Nova Hedwigia 2007, 85 (3-3): 331-355
FJ002142	C115	Stauroneis simulans	Rampen SW, Andersen RA, Abbas BA, Panoto FE, Brink,M Muyzer G, Schouten S, Sinninghe Damste JS: direct submission, unpublished
GQ324974	WB.BL39	Amphora uncultured	Arp G, Bisset A, Brinkmann N, Cousin S, de Beer D, Friedl T, Mohr KI, Neu TR, Reimer A, Shiraishi F, Stackebrandt E, Zippel B: Tufa-forming biofilms of German karstwater streams: Microorganisms, exopolymers, hydrochemistry and calcification. Unpublished
