# Supplementary material for: Taxonomic Reference Libraries for Environmental Barcoding: A Best Practice Example from Diatom Research
Source: PLoS One. 2014 Sep 29;9(9):e108793. doi: 10.1371/journal.pone.0108793 (PMC4180937; doi:10.1371/journal.pone.0108793)
Supplement: Appendix S2 — Table with uncorrected p distances given for individual genera. Intra-taxon variability is highlighted. (XLSX) [file pone.0108793.s002.xlsx]

## Sheet: Amphora
		pDist
Strain1	Strain2	rbcL	18S V4
Amph4 A. ovalis	Amph1 A. ovalis	0	0
Amph5 A. ovalis	Amph1 A. ovalis	0	0.00262467
Amph5 A. ovalis	Amph4 A. ovalis	0	0.00262467
D03_063 A. cf. pediculus	Amph1 A. ovalis	0.0216685	0.0340932
D03_063 A. cf. pediculus	Amph4 A. ovalis	0.0216685	0.0340932
D03_063 A. cf. pediculus	Amph5 A. ovalis	0.0216685	0.0367111
D03_074 A. pediculus	Amph1 A. ovalis	0.0184182	0.0340932
D03_074 A. pediculus	Amph4 A. ovalis	0.0184182	0.0340932
D03_074 A. pediculus	Amph5 A. ovalis	0.0184182	0.0367111
D03_074 A. pediculus	D03_063 A. cf. pediculus	0.00650054	0
D03_082 A. cf. pediculus	Amph1 A. ovalis	0.0238353	0.0340932
D03_082 A. cf. pediculus	Amph4 A. ovalis	0.0238353	0.0340932
D03_082 A. cf. pediculus	Amph5 A. ovalis	0.0238353	0.0367111
D03_082 A. cf. pediculus	D03_063 A. cf. pediculus	0.00216685	0
D03_082 A. cf. pediculus	D03_074 A. pediculus	0.00866739	0
D45_003 A. ovalis	Amph1 A. ovalis	0	0
D45_003 A. ovalis	Amph4 A. ovalis	0	0
D45_003 A. ovalis	Amph5 A. ovalis	0	0.00262467
D45 003 Amphora ovalis	D03 063 Amphora cf. pediculus	0.0216685	0.0340932
D45 003 Amphora ovalis	D03 074 Amphora pediculus	0.0184182	0.0340932
D45 003 Amphora ovalis	D03 082 Amphora cf. pediculus	0.0238353	0.0340932
D54_002 A. sp.	Amph1 A. ovalis	0.0195016	0.0340932
D54_002 A. sp.	Amph4 A. ovalis	0.0195016	0.0340932
D54_002 A. sp.	Amph5 A. ovalis	0.0195016	0.0367111
D54_002 A. sp.	D03_063 A. cf. pediculus	0.0162514	0
D54_002 A. sp.	D03_074 A. pediculus	0.0162514	0
D54_002 A. sp.	D03_082 A. cf. pediculus	0.0184182	0
D54_002 A. sp.	D45_003 A. ovalis	0.0195016	0.0340932
HSB02 A. berolinensis	Amph1 A. ovalis	0.0423488	0.0288714
HSB02 A. berolinensis	Amph4 A. ovalis	0.0423488	0.0288714
HSB02 A. berolinensis	Amph5 A. ovalis	0.0423488	0.0314961
HSB02 A. berolinensis	D03_063 A. cf. pediculus	0.0488767	0.0157068
HSB02 A. berolinensis	D03_074 A. pediculus	0.0456503	0.0157068
HSB02 A. berolinensis	D03_082 A. cf. pediculus	0.0510439	0.0157068
HSB02 A. berolinensis	D45_003 A. ovalis	0.0423488	0.0288714
HSB02 A. berolinensis	D54_002 A. sp.	0.0488859	0.0157068
TeAm01 A. ovalis	Amph1 A. ovalis	0	0
TeAm01 A. ovalis	Amph4 A. ovalis	0	0
TeAm01 A. ovalis	Amph5 A. ovalis	0	0.00262467
TeAm01 A. ovalis	D03_063 A. cf. pediculus	0.0216685	0.0340932
TeAm01 A. ovalis	D03_074 A. pediculus	0.0184182	0.0340932
TeAm01 A. ovalis	D03_082 A. cf. pediculus	0.0238353	0.0340932
TeAm01 A. ovalis	D45_003 A. ovalis	0	0
TeAm01 A. ovalis	D54_002 A. sp.	0.0195016	0.0340932
TeAm01 A. ovalis	HSB02 A. berolinensis	0.0423488	0.102541

## Sheet: Caloneis
		pDist
Strain1	Strain2	rbcL	18S V4
ElCal01a C. amphisbaena	D06_074 C. silicula	0.0790899	0.19558
Navi1 C. amphisbaena	D06_074 C. silicula	0.0790899	0.198255
Navi1 C. amphisbaena	ElCal01a C. amphisbaena	0	0.00265252

## Sheet: Cocconeis
		pDist
Strain1	Strain2	rbcL	18S V4
D36_012 C. placentula	Coco1 C. pediculus	0.0184182	0.0426339
D36_020 C. pediculus	D36_012 C. placentula	0.0184182	0.13241
D36_020 C. pediculus	Coco1 C. pediculus	0	0
SpCo1 C. pediculus	D36_012 C. placentula	0.0184182	0.047914
SpCo1 C. pediculus	D36_020 C. pediculus	0	0.00529101
SpCo1 C. pediculus	Coco1 C. pediculus	0	0.00529101

## Sheet: Craticula
		pDist
Strain1	Strain2	rbcL	18S V4
Navi4 C. cuspidata	D06_069 C. buderi	0.0509488	0.100688

## Sheet: Eolimna
		pDist
Strain1	Strain2	rbcL	18S V4
D06_023 E. sp.	D03_030 E. minima	0.0205851	0.0131036

## Sheet: Mayamaea
		pDist
Strain1	Strain2	rbcL	18S V4
D06_107 M. atomus var. permitis	D06_106 M. atomus var. permitis	0	0
D27_003 M. terrestris	D06_106 M. atomus var. permitis	0.0487541	0.00526316
D27_003 M. terrestris	D06_107 M. atomus var. permitis	0.0487541	0.00526316
D27_006 M. terrestris	D06_106 M. atomus var. permitis	0.0498375	0.0105263
D27_006 M. terrestris	D06_107 M. atomus var. permitis	0.0498375	0.0105263
D27_006 M. terrestris	D27_003 M. terrestris	0.00108342	0.00526316
D27_009 M. terrestris	D06_106 M. atomus var. permitis	0.0487541	0.00526316
D27_009 M. terrestris	D06_107 M. atomus var. permitis	0.0487541	0.00526316
D27_009 M. terrestris	D27_003 M. terrestris	0	0
D27_009 M. terrestris	D27_006 M. terrestris	0.00108342	0.00526316
D28_001 M. terrestris	D06_106 M. atomus var. permitis	0.0487541	0.00526316
D28_001 M. terrestris	D06_107 M. atomus var. permitis	0.0487541	0.00526316
D28_001 M. terrestris	D27_003 M. terrestris	0	0
D28_001 M. terrestris	D27_006 M. terrestris	0.00108342	0.00526316
D28_001 M. terrestris	D27_009 M. terrestris	0	0
D28_004b M. terrestris	D06_106 M. atomus var. permitis	0.0487541	0.00526316
D28_004b M. terrestris	D06_107 M. atomus var. permitis	0.0487541	0.00526316
D28_004b M. terrestris	D27_003 M. terrestris	0	0
D28_004b M. terrestris	D27_006 M. terrestris	0.00108342	0.00526316
D28_004b M. terrestris	D27_009 M. terrestris	0	0
D28_004b M. terrestris	D28_001 M. terrestris	0	0
D28_007b M. terrestris	D06_106 M. atomus var. permitis	0.0487541	0.00526316
D28_007b M. terrestris	D06_107 M. atomus var. permitis	0.0487541	0.00526316
D28_007b M. terrestris	D27_003 M. terrestris	0	0
D28_007b M. terrestris	D27_006 M. terrestris	0.00108342	0.00526316
D28_007b M. terrestris	D27_009 M. terrestris	0	0
D28_007b M. terrestris	D28_001 M. terrestris	0	0
D28_007b M. terrestris	D28_004b M. terrestris	0	0
D29_003b M. terrestris	D06_106 M. atomus var. permitis	0.0487541	0.00526316
D29_003b M. terrestris	D06_107 M. atomus var. permitis	0.0487541	0.00526316
D29_003b M. terrestris	D27_003 M. terrestris	0	0
D29_003b M. terrestris	D27_006 M. terrestris	0.00108342	0.00526316
D29_003b M. terrestris	D27_009 M. terrestris	0	0
D29_003b M. terrestris	D28_001 M. terrestris	0	0
D29_003b M. terrestris	D28_004b M. terrestris	0	0
D29_003b M. terrestris	D28_007b M. terrestris	0	0
D29_009b M. terrestris	D06_106 M. atomus var. permitis	0.0487541	0.00526316
D29_009b M. terrestris	D06_107 M. atomus var. permitis	0.0487541	0.00526316
D29_009b M. terrestris	D27_003 M. terrestris	0	0
D29_009b M. terrestris	D27_006 M. terrestris	0.00108342	0.00526316
D29_009b M. terrestris	D27_009 M. terrestris	0	0
D29_009b M. terrestris	D28_001 M. terrestris	0	0
D29_009b M. terrestris	D28_004b M. terrestris	0	0
D29_009b M. terrestris	D28_007b M. terrestris	0	0
D29_009b M. terrestris	D29_003b M. terrestris	0	0
D30_003 M. terrestris	D06_106 M. atomus var. permitis	0.0487541	0.00526316
D30_003 M. terrestris	D06_107 M. atomus var. permitis	0.0487541	0.00526316
D30_003 M. terrestris	D27_003 M. terrestris	0	0
D30_003 M. terrestris	D27_006 M. terrestris	0.00108342	0.00526316
D30_003 M. terrestris	D27_009 M. terrestris	0	0
D30_003 M. terrestris	D28_001 M. terrestris	0	0
D30_003 M. terrestris	D28_004b M. terrestris	0	0
D30_003 M. terrestris	D28_007b M. terrestris	0	0
D30_003 M. terrestris	D29_003b M. terrestris	0	0
D30_003 M. terrestris	D29_009b M. terrestris	0	0
D30_006b M. terrestris	D06_106 M. atomus var. permitis	0.0487541	0.00526316
D30_006b M. terrestris	D06_107 M. atomus var. permitis	0.0487541	0.00526316
D30_006b M. terrestris	D27_003 M. terrestris	0	0
D30_006b M. terrestris	D27_006 M. terrestris	0.00108342	0.00526316
D30_006b M. terrestris	D27_009 M. terrestris	0	0
D30_006b M. terrestris	D28_001 M. terrestris	0	0
D30_006b M. terrestris	D28_004b M. terrestris	0	0
D30_006b M. terrestris	D28_007b M. terrestris	0	0
D30_006b M. terrestris	D29_003b M. terrestris	0	0
D30_006b M. terrestris	D29_009b M. terrestris	0	0
D30_006b M. terrestris	D30_003 M. terrestris	0	0
D30_009 M. terrestris	D06_106 M. atomus var. permitis	0.0487541	0.00526316
D30_009 M. terrestris	D06_107 M. atomus var. permitis	0.0487541	0.00526316
D30_009 M. terrestris	D27_003 M. terrestris	0	0
D30_009 M. terrestris	D27_006 M. terrestris	0.00108342	0.00526316
D30_009 M. terrestris	D27_009 M. terrestris	0	0
D30_009 M. terrestris	D28_001 M. terrestris	0	0
D30_009 M. terrestris	D28_004b M. terrestris	0	0
D30_009 M. terrestris	D28_007b M. terrestris	0	0
D30_009 M. terrestris	D29_003b M. terrestris	0	0
D30_009 M. terrestris	D29_009b M. terrestris	0	0
D30_009 M. terrestris	D30_003 M. terrestris	0	0
D30_009 M. terrestris	D30_006b M. terrestris	0	0

## Sheet: Navicula
		pDist
Strain1	Strain2	rbcL	18S V4
D03_139 N. tripunctata	D03_093 N. tripunctata	0	0
D06_038 N. slesvicensis	D03_093 N. tripunctata	0.0509209	0.03125
D06_038 N. slesvicensis	D03_139 N. tripunctata	0.0509209	0.03125
D06_059 N. cryptocephala	D03_093 N. tripunctata	0.056338	0.0364583
D06_059 N. cryptocephala	D03_139 N. tripunctata	0.056338	0.0364583
D06_059 N. cryptocephala	D06_038 N. slesvicensis	0.0541712	0.0416667
D06_067 N. cryptocephala	D03_093 N. tripunctata	0.0595883	0.0364583
D06_067 N. cryptocephala	D03_139 N. tripunctata	0.0595883	0.0364583
D06_067 N. cryptocephala	D06_038 N. slesvicensis	0.0574214	0.0416667
D06_067 N. cryptocephala	D06_059 N. cryptocephala	0.00325027	0
D06_077 N. gregaria	D03_093 N. tripunctata	0.0444204	0.0520833
D06_077 N. gregaria	D03_139 N. tripunctata	0.0444204	0.0520833
D06_077 N. gregaria	D06_038 N. slesvicensis	0.0530878	0.0286458
D06_077 N. gregaria	D06_059 N. cryptocephala	0.0498375	0.0520833
D06_077 N. gregaria	D06_067 N. cryptocephala	0.0530878	0.0520833
D06_083 N. rhynchotella	D03_093 N. tripunctata	0.0444204	0.03125
D06_083 N. rhynchotella	D03_139 N. tripunctata	0.0444204	0.03125
D06_083 N. rhynchotella	D06_038 N. slesvicensis	0.028169	0.00520833
D06_083 N. rhynchotella	D06_059 N. cryptocephala	0.0476706	0.0416667
D06_083 N. rhynchotella	D06_067 N. cryptocephala	0.0509209	0.0416667
D06_083 N. rhynchotella	D06_077 N. gregaria	0.0390033	0.0338542
D06_087 N. rhynchotella	D03_093 N. tripunctata	0.0455038	0.03125
D06_087 N. rhynchotella	D03_139 N. tripunctata	0.0455038	0.03125
D06_087 N. rhynchotella	D06_038 N. slesvicensis	0.0292524	0.00520833
D06_087 N. rhynchotella	D06_059 N. cryptocephala	0.0487541	0.0416667
D06_087 N. rhynchotella	D06_067 N. cryptocephala	0.0520043	0.0416667
D06_087 N. rhynchotella	D06_077 N. gregaria	0.0400867	0.0338542
D06_087 N. rhynchotella	D06_083 N. rhynchotella	0.00108342	0
D06_093 N. rhynchotella	D03_093 N. tripunctata	0.0444204	0.0338542
D06_093 N. rhynchotella	D03_139 N. tripunctata	0.0444204	0.0338542
D06_093 N. rhynchotella	D06_038 N. slesvicensis	0.028169	0.0078125
D06_093 N. rhynchotella	D06_059 N. cryptocephala	0.0476706	0.0442708
D06_093 N. rhynchotella	D06_067 N. cryptocephala	0.0509209	0.0442708
D06_093 N. rhynchotella	D06_077 N. gregaria	0.0390033	0.0364583
D06_093 N. rhynchotella	D06_083 N. rhynchotella	0	0.00260417
D06_093 N. rhynchotella	D06_087 N. rhynchotella	0.00108342	0.00260417
D06_095 N. rhynchotella	D03_093 N. tripunctata	0.0444204	0.03125
D06_095 N. rhynchotella	D03_139 N. tripunctata	0.0444204	0.03125
D06_095 N. rhynchotella	D06_038 N. slesvicensis	0.028169	0.00520833
D06_095 N. rhynchotella	D06_059 N. cryptocephala	0.0476706	0.0416667
D06_095 N. rhynchotella	D06_067 N. cryptocephala	0.0509209	0.0416667
D06_095 N. rhynchotella	D06_077 N. gregaria	0.0390033	0.0338542
D06_095 N. rhynchotella	D06_083 N. rhynchotella	0	0
D06_095 N. rhynchotella	D06_087 N. rhynchotella	0.00108342	0
D06_095 N. rhynchotella	D06_093 N. rhynchotella	0	0.00260417
D06_096 N. gregaria	D03_093 N. tripunctata	0.0444204	0.0572917
D06_096 N. gregaria	D03_139 N. tripunctata	0.0444204	0.0572917
D06_096 N. gregaria	D06_038 N. slesvicensis	0.0530878	0.0338542
D06_096 N. gregaria	D06_059 N. cryptocephala	0.0498375	0.0572917
D06_096 N. gregaria	D06_067 N. cryptocephala	0.0530878	0.0572917
D06_096 N. gregaria	D06_077 N. gregaria	0	0.00520833
D06_096 N. gregaria	D06_083 N. rhynchotella	0.0390033	0.0390625
D06_096 N. gregaria	D06_087 N. rhynchotella	0.0400867	0.0390625
D06_096 N. gregaria	D06_093 N. rhynchotella	0.0390033	0.0416667
D06_096 N. gregaria	D06_095 N. rhynchotella	0.0390033	0.0390625
D06_102 N. radiosa	D03_093 N. tripunctata	0.028169	0.0078125
D06_102 N. radiosa	D03_139 N. tripunctata	0.028169	0.0078125
D06_102 N. radiosa	D06_038 N. slesvicensis	0.0520043	0.0234375
D06_102 N. radiosa	D06_059 N. cryptocephala	0.0520043	0.0338542
D06_102 N. radiosa	D06_067 N. cryptocephala	0.0552546	0.0338542
D06_102 N. radiosa	D06_077 N. gregaria	0.0422535	0.0442708
D06_102 N. radiosa	D06_083 N. rhynchotella	0.0411701	0.0286458
D06_102 N. radiosa	D06_087 N. rhynchotella	0.0422535	0.0286458
D06_102 N. radiosa	D06_093 N. rhynchotella	0.0411701	0.03125
D06_102 N. radiosa	D06_095 N. rhynchotella	0.0411701	0.0286458
D06_102 N. radiosa	D06_096 N. gregaria	0.0422535	0.0494792
D06_122 N. gregaria	D03_093 N. tripunctata	0.0444204	0.0520833
D06_122 N. gregaria	D03_139 N. tripunctata	0.0444204	0.0520833
D06_122 N. gregaria	D06_038 N. slesvicensis	0.0530878	0.0286458
D06_122 N. gregaria	D06_059 N. cryptocephala	0.0498375	0.0520833
D06_122 N. gregaria	D06_067 N. cryptocephala	0.0530878	0.0520833
D06_122 N. gregaria	D06_077 N. gregaria	0	0
D06_122 N. gregaria	D06_083 N. rhynchotella	0.0390033	0.0338542
D06_122 N. gregaria	D06_087 N. rhynchotella	0.0400867	0.0338542
D06_122 N. gregaria	D06_093 N. rhynchotella	0.0390033	0.0364583
D06_122 N. gregaria	D06_095 N. rhynchotella	0.0390033	0.0338542
D06_122 N. gregaria	D06_096 N. gregaria	0	0.00520833
D06_122 N. gregaria	D06_102 N. radiosa	0.0422535	0.0442708
Navi5 N. tripunctata	D03_093 N. tripunctata	0	0
Navi5 N. tripunctata	D03_139 N. tripunctata	0	0
Navi5 N. tripunctata	D06_038 N. slesvicensis	0.0509209	0.03125
Navi5 N. tripunctata	D06_059 N. cryptocephala	0.056338	0.0364583
Navi5 N. tripunctata	D06_067 N. cryptocephala	0.0595883	0.0364583
Navi5 N. tripunctata	D06_077 N. gregaria	0.0444204	0.0520833
Navi5 N. tripunctata	D06_083 N. rhynchotella	0.0444204	0.03125
Navi5 N. tripunctata	D06_087 N. rhynchotella	0.0455038	0.03125
Navi5 N. tripunctata	D06_093 N. rhynchotella	0.0444204	0.0338542
Navi5 N. tripunctata	D06_095 N. rhynchotella	0.0444204	0.03125
Navi5 N. tripunctata	D06_096 N. gregaria	0.0444204	0.0572917
Navi5 N. tripunctata	D06_102 N. radiosa	0.028169	0.0078125
Navi5 N. tripunctata	D06_122 N. gregaria	0.0444204	0.0520833
TeNav01 N. cryptotenella	D03_093 N. tripunctata	0.063922	0.0286458
TeNav01 N. cryptotenella	D03_139 N. tripunctata	0.063922	0.0286458
TeNav01 N. cryptotenella	D06_038 N. slesvicensis	0.0541712	0.0286458
TeNav01 N. cryptotenella	D06_059 N. cryptocephala	0.0411701	0.0260417
TeNav01 N. cryptotenella	D06_067 N. cryptocephala	0.0444204	0.0260417
TeNav01 N. cryptotenella	D06_077 N. gregaria	0.0628386	0.0520833
TeNav01 N. cryptotenella	D06_083 N. rhynchotella	0.0552546	0.0286458
TeNav01 N. cryptotenella	D06_087 N. rhynchotella	0.056338	0.0286458
TeNav01 N. cryptotenella	D06_093 N. rhynchotella	0.0552546	0.03125
TeNav01 N. cryptotenella	D06_095 N. rhynchotella	0.0552546	0.0286458
TeNav01 N. cryptotenella	D06_096 N. gregaria	0.0628386	0.0572917
TeNav01 N. cryptotenella	D06_102 N. radiosa	0.0628386	0.0260417
TeNav01 N. cryptotenella	D06_122 N. gregaria	0.0628386	0.0520833
TeNav01 N. cryptotenella	Navi5 N. tripunctata	0.063922	0.0286458

## Sheet: Pinnularia
		pDist
Strain1	Strain2	rbcL	18S V4
Navi2 P. subcommutata var. non-fasciata	ElPIn01 P. viridiformis	0.0216685	0.0500954
Pinn1 P. neomajor	ElPIn01 P. viridiformis	0.0195016	0.0688895
Pinn1 P. neomajor	Navi2 P. subcommutata var. non-fasciata	0.0260022	0.0872446
Pinn2 P. viridiformis	ElPIn01 P. viridiformis	0	0
Pinn2 P. viridiformis	Navi2 P. subcommutata var. non-fasciata	0.0216685	0.0500954
Pinn2 P. viridiformis	Pinn1 P. neomajor	0.0195016	0.0688895
PinnB P. neomajor	ElPIn01 P. viridiformis	0.0195016	0.0688895
PinnB P. neomajor	Navi2 P. subcommutata var. non-fasciata	0.0260022	0.0872446
PinnB P. neomajor	Pinn1 P. neomajor	0	0
PinnB P. neomajor	Pinn2 P. viridiformis	0.0195016	0.0688895
PinnC P. neglectiformis	ElPIn01 P. viridiformis	0.0314193	0.0526811
PinnC P. neglectiformis	Navi2 P. subcommutata var. non-fasciata	0.0292524	0.0448438
PinnC P. neglectiformis	Pinn1 P. neomajor	0.0400867	0.0818502
PinnC P. neglectiformis	Pinn2 P. viridiformis	0.0314193	0.0526811
PinnC P. neglectiformis	PinnB P. neomajor	0.0400867	0.0818502

## Sheet: Planothidium
		pDist
Strain1	Strain2	rbcL	18S V4
D06_047 P. lanceolatum	D06_014 P. caputium	0.0390401	0.0549738
D06_113 P. caputium	D06_014 P. caputium	0	0.0052356
D06_113 P. caputium	D06_047 P. lanceolatum	0.0390401	0.0575916
D06_138 P. frequentissimum	D06_014 P. caputium	0.0184294	0.0236465
D06_138 P. frequentissimum	D06_047 P. lanceolatum	0.0390033	0.0445899
D06_138 P. frequentissimum	D06_113 P. caputium	0.0184294	0.0288821
D06_139 P. frequentissimum	D06_014 P. caputium	0.0184294	0.0236465
D06_139 P. frequentissimum	D06_047 P. lanceolatum	0.0390033	0.0445899
D06_139 P. frequentissimum	D06_113 P. caputium	0.0184294	0.0288821
D06_139 P. frequentissimum	D06_138 P. frequentissimum	0	0

## Sheet: Sellaphora
		pDist
Strain1	Strain2	rbcL	18S V4
D06_060 S. pupula	D06_006 S. seminulum	0.0498375	0.0472564
D06_110 S. pupula	D06_006 S. seminulum	0.0498375	0.0472564
D06_110 S. pupula	D06_060 S. pupula	0	0

[truncated: 1 more sheets: Stauroneis]
